# Supplementary material for: Stall in Canonical Autophagy-Lysosome Pathways Prompts Nucleophagy-Based Nuclear Breakdown in Neurodegeneration
Source: Curr Biol. 2017 Dec 4;27(23):3626–3642.e6. doi: 10.1016/j.cub.2017.10.054 (PMC5723708; doi:10.1016/j.cub.2017.10.054)
Supplement: Table S1. Experimental Timeline and List of Animals Used for Specified Experimental Procedures, Related to STAR Methods [file mmc2.xlsx]

## Sheet: Sheet1
Mouse number	ATN1-FL-	Genetic background	Genotype	Sex	Age	Weight	Behavior	IHC	Comments
D200	wt	B6CBAF1/OlaHsd x C57.B6/J_F1	ATN1-FL-65Q+/+;GFP-LC3tg/+	f	24 w	24	Round1; unit1	IHC
D249	wt	B6CBAF1/OlaHsd x C57.B6/J_F1	ATN1-FL-65Q+/+;GFP-LC3tg/+	f	24 w	21.2	Round1; unit1	IHC
D205	wt	B6CBAF1/OlaHsd x C57.B6/J_F1	ATN1-FL-65Q+/+;GFP-LC3+/+	f	24 w	25.7	Round1; unit1	TEM
D206	wt	B6CBAF1/OlaHsd x C57.B6/J_F1	ATN1-FL-65Q+/+;GFP-LC3+/+	f	24 w	21.4	Round1; unit1	TEM
D218	wt	B6CBAF1/OlaHsd x C57.B6/J_F1	ATN1-FL-26Q+/+;GFP-LC3tg/+	m	20 w	28.9	Round1; unit4	IHC
D227	wt	B6CBAF1/OlaHsd x C57.B6/J_F1	ATN1-FL-26Q+/+;GFP-LC3tg/+	m	20 w	30.4	Round1; unit4	IHC
D210	wt	B6CBAF1/OlaHsd x C57.B6/J_F1	ATN1-FL-26Q+/+;GFP-LC3+/+	m	20 w	30.1	Round1; unit4	IHC
D202	wt	B6CBAF1/OlaHsd x C57.B6/J_F1	ATN1-FL-65Q+/+;GFP-LC3+/+	m	20 w	30	Round1; unit4
D239	wt	B6CBAF1/OlaHsd x C57.B6/J_F1	ATN1-FL-26Q+/+;GFP-LC3+/+	m	20 w	32.8	Round1; unit4
D226	26Q	B6CBAF1/OlaHsd x C57.B6/J_F1	ATN1-FL-26Qtg/+;GFP-LC3tg/+	f	24 w	22.5	Round1; unit2	IHC
D21	26Q	B6CBAF1/OlaHsd x C57.B6/J_F1	ATN1-FL-26Qtg/+;GFP-LC3tg/+	f	24 w	21.5	Round1; unit2	IHC
D214	26Q	B6CBAF1/OlaHsd x C57.B6/J_F1	ATN1-FL-26Qtg/+;GFP-LC3+/+	f	24 w	24.5	Round1; unit2	TEM
D220	26Q	B6CBAF1/OlaHsd x C57.B6/J_F1	ATN1-FL-26Qtg/+;GFP-LC3+/+	f	24 w	21.1	Round1; unit2		sacrificed due to tooth overgrowth
D212	26Q	B6CBAF1/OlaHsd x C57.B6/J_F1	ATN1-FL-26Qtg/+;GFP-LC3tg/+	m	20 w	25.8	Round1; unit5	IHC
D221	26Q	B6CBAF1/OlaHsd x C57.B6/J_F1	ATN1-FL-26Qtg/+;GFP-LC3tg/+	m	20 w	28.8	Round1; unit5	IHC
D216	26Q	B6CBAF1/OlaHsd x C57.B6/J_F1	ATN1-FL-26Qtg/+;GFP-LC3+/+	m	20 w	27.5	Round1; unit5	IHC
D219	26Q	B6CBAF1/OlaHsd x C57.B6/J_F1	ATN1-FL-26Qtg/+;GFP-LC3+/+	m	20 w	27	Round1; unit5
D229	26Q	B6CBAF1/OlaHsd x C57.B6/J_F1	ATN1-FL-26Qtg/+;GFP-LC3+/+	m	20 w	28.3	Round1; unit5
D199	65Q	B6CBAF1/OlaHsd x C57.B6/J_F1	ATN1-FL-65Qtg/+;GFP-LC3tg/+	f	24 w	17.9	Round1; unit3	IHC
D207	65Q	B6CBAF1/OlaHsd x C57.B6/J_F1	ATN1-FL-65Qtg/+;GFP-LC3tg/+	f	24 w	18.8	Round1; unit3	IHC
D248	65Q	B6CBAF1/OlaHsd x C57.B6/J_F1	ATN1-FL-65Qtg/+;GFP-LC3+/+	f	24 w	17.6	Round1; unit3	TEM
D254	65Q	B6CBAF1/OlaHsd x C57.B6/J_F1	ATN1-FL-65Qtg/+;GFP-LC3tg/+	m	20 w	25.5	Round1; unit6	IHC
D258	65Q	B6CBAF1/OlaHsd x C57.B6/J_F1	ATN1-FL-65Qtg/+;GFP-LC3tg/+	m	20 w	25.5	Round1; unit6	IHC
D203	65Q	B6CBAF1/OlaHsd x C57.B6/J_F1	ATN1-FL-65Qtg/+;GFP-LC3+/+	m	20 w	21.8	Round1; unit6
D201	65Q	B6CBAF1/OlaHsd x C57.B6/J_F1	ATN1-FL-65Qtg/+;GFP-LC3+/+	m	20 w	21.7	Round1; unit6
D332	wt	B6CBAF1/OlaHsd x C57.B6/J_F1	ATN1-FL-65Q+/+;GFP-LC3+/+	f	24 w	28.7	Round2; unit7
D358	wt	B6CBAF1/OlaHsd x C57.B6/J_F1	ATN1-FL-65Q+/+;GFP-LC3tg/+	f	24 w	25.9	Round2; unit7	IHC
D360	wt	B6CBAF1/OlaHsd x C57.B6/J_F1	ATN1-FL-65Q+/+;GFP-LC3tg/+	f	24 w	25.8	Round2; unit7
D366	wt	B6CBAF1/OlaHsd x C57.B6/J_F1	ATN1-FL-65Q+/+;GFP-LC3tg/+	f	24 w	26.6	Round2; unit7
D335	wt	B6CBAF1/OlaHsd x C57.B6/J_F1	ATN1-FL-65Q+/+;GFP-LC3+/+	f	24 w	26.6	Round2; unit7
D343	wt	B6CBAF1/OlaHsd x C57.B6/J_F1	ATN1-FL-65Q+/+;GFP-LC3tg/+	m	20 w	28.8	Round2; unit11	WB
D333	wt	B6CBAF1/OlaHsd x C57.B6/J_F1	ATN1-FL-65Q+/+;GFP-LC3tg/+	m	20 w	31.5	Round2; unit11	WB
D368	wt	B6CBAF1/OlaHsd x C57.B6/J_F1	ATN1-FL-65Q+/+;GFP-LC3+/+	m	20 w	30.3	Round2; unit11	IHC
D331	wt	B6CBAF1/OlaHsd x C57.B6/J_F1	ATN1-FL-65Q+/+;GFP-LC3tg/+	m	20 w	30.9	Round2; unit11	IHC
D398	26Q	B6CBAF1/OlaHsd x C57.B6/J_F1	ATN1-FL-26Qtg/+;GFP-LC3+/+	f	24 w	21.2	Round2; unit8	TEM
D399	26Q	B6CBAF1/OlaHsd x C57.B6/J_F1	ATN1-FL-26Qtg/+;GFP-LC3tg/+	f	24 w	21.7	Round2; unit8	IHC
D381	26Q	B6CBAF1/OlaHsd x C57.B6/J_F1	ATN1-FL-26Qtg/+;GFP-LC3+/+	f	24 w	21.7	Round2; unit8
D397	26Q	B6CBAF1/OlaHsd x C57.B6/J_F1	ATN1-FL-26Qtg/+;GFP-LC3+/+	f	24 w	22.8	Round2; unit8
D393	26Q	B6CBAF1/OlaHsd x C57.B6/J_F1	ATN1-FL-26Qtg/+;GFP-LC3tg/+	f	24 w	23.2	Round2; unit8
D401	26Q	B6CBAF1/OlaHsd x C57.B6/J_F1	ATN1-FL-26Qtg/+;GFP-LC3+/+	f	24 w	22	Round2; unit10
D385	26Q	B6CBAF1/OlaHsd x C57.B6/J_F1	ATN1-FL-26Qtg/+;GFP-LC3tg/+	m	20 w	27.8	Round2; unit12	IHC
D386	26Q	B6CBAF1/OlaHsd x C57.B6/J_F1	ATN1-FL-26Qtg/+;GFP-LC3+/+	m	20 w	26.8	Round2; unit12	TEM
D402	26Q	B6CBAF1/OlaHsd x C57.B6/J_F1	ATN1-FL-26Qtg/+;GFP-LC3+/+	m	20 w	26.2	Round2; unit12	IHC
D348	65Q	B6CBAF1/OlaHsd x C57.B6/J_F1	ATN1-FL-65Qtg/+;GFP-LC3tg/+	f	24 w	17.2	Round2; unit9	IHC	sudden weight loss, sacrificed immediately
D347	65Q	B6CBAF1/OlaHsd x C57.B6/J_F1	ATN1-FL-65Qtg/+;GFP-LC3tg/+	f	24 w	19.9	Round2; unit9
D350	65Q	B6CBAF1/OlaHsd x C57.B6/J_F1	ATN1-FL-65Qtg/+;GFP-LC3tg/+	f	24 w	21.4	Round2; unit9
D339	65Q	B6CBAF1/OlaHsd x C57.B6/J_F1	ATN1-FL-65Qtg/+;GFP-LC3+/+	f	24 w	21.7	Round2; unit9	TEM	perfusion not optimal - potentially weak blood vessels
D341	65Q	B6CBAF1/OlaHsd x C57.B6/J_F1	ATN1-FL-65Qtg/+;GFP-LC3+/+	f	24 w	18.2	Round2; unit9
D344	65Q	B6CBAF1/OlaHsd x C57.B6/J_F1	ATN1-FL-65Qtg/+;GFP-LC3+/+	f	24 w	21.5	Round2; unit10	TEM
D342	65Q	B6CBAF1/OlaHsd x C57.B6/J_F1	ATN1-FL-65Qtg/+;GFP-LC3tg/+	m	20 w	23.3	Round2; unit13	WB
D355	65Q	B6CBAF1/OlaHsd x C57.B6/J_F1	ATN1-FL-65Qtg/+;GFP-LC3tg/+	m	19 w	17	Round2; unit13	IHC	sudden weight loss, sacrificed immediately
D346	65Q	B6CBAF1/OlaHsd x C57.B6/J_F1	ATN1-FL-65Qtg/+;GFP-LC3tg/+	m	20 w	23.3	Round2; unit13	WB
D334	65Q	B6CBAF1/OlaHsd x C57.B6/J_F1	ATN1-FL-65Qtg/+;GFP-LC3+/+	m	16 w	16	Round2; unit13	IHC	reached the endstge early, sudden weight loss, sacrificed immediately
D336	65Q	B6CBAF1/OlaHsd x C57.B6/J_F1	ATN1-FL-65Qtg/+;GFP-LC3+/+	m	20 w	23.7	Round2; unit13	TEM
D359	wt	B6CBAF1/OlaHsd x C57.B6/J_F1	ATN1-FL-65Q+/+;GFP-LC3+/+	m	20 w	30.7		TEM
D402	26Q	B6CBAF1/OlaHsd x C57.B6/J_F1	ATN1-FL-26Qtg/+;GFP-LC3+/+	m	20 w	27.6		IHC
D102	65Q	B6CBAF1/OlaHsd x C57.B6/J_F1	ATN1-FL-65Qtg/+;GFP-LC3+/+	m	20 w	24.5		IHC
D105	65Q	B6CBAF1/OlaHsd x C57.B6/J_F1	ATN1-FL-65Qtg/+;GFP-LC3+/+	m	20 w	21.3		IHC
D135	26Q	B6CBAF1/OlaHsd x C57.B6/J_F1	ATN1-FL-26Qtg/+;GFP-LC3+/+	m	20 w	25		IHC
D79	65Q	B6CBAF1/OlaHsd x C57.B6/J_F1	ATN1-FL-65Qtg/+;GFP-LC3+/+	f	24 w	19		IHC
D80	65Q	B6CBAF1/OlaHsd x C57.B6/J_F1	ATN1-FL-65Qtg/+;GFP-LC3+/+	f	24 w	21.3		IHC
D76	65Q	B6CBAF1/OlaHsd x C57.B6/J_F1	ATN1-FL-65Qtg/+;GFP-LC3+/+	f	24 w	22		IHC
D135	26Q	B6CBAF1/OlaHsd x C57.B6/J_F1	ATN1-FL-26Qtg/+;GFP-LC3+/+	f	24 w	26.2		IHC
D138	26Q	B6CBAF1/OlaHsd x C57.B6/J_F1	ATN1-FL-26Qtg/+;GFP-LC3+/+	f	24 w	23.6		IHC
D352	65Q	B6CBAF1/OlaHsd x C57.B6/J_F1	ATN1-FL-65Qtg/+;GFP-LC3tg/+	m	10 w	19.85		IHC
D415	65Q	B6CBAF1/OlaHsd x C57.B6/J_F1	ATN1-FL-65Qtg/+;GFP-LC3tg/+	m	10 w			IHC
D416	65Q	B6CBAF1/OlaHsd x C57.B6/J_F1	ATN1-FL-65Qtg/+;GFP-LC3tg/+	m	10 w			IHC
D377	65Q	B6CBAF1/OlaHsd x C57.B6/J_F1	ATN1-FL-65Qtg/+;GFP-LC3tg/+	f	10 w	23.9		IHC
D357	65Q	B6CBAF1/OlaHsd x C57.B6/J_F1	ATN1-FL-65Qtg/+;GFP-LC3tg/+	f	10 w	17		IHC
D373	65Q	B6CBAF1/OlaHsd x C57.B6/J_F1	ATN1-FL-65Qtg/+;GFP-LC3tg/+	f	10 w	17.6		IHC
D237	26Q	B6CBAF1/OlaHsd x C57.B6/J_F1	ATN1-FL-26Qtg/+;GFP-LC3tg/+	m	10 w			IHC
D233	26Q	B6CBAF1/OlaHsd x C57.B6/J_F1	ATN1-FL-26Qtg/+;GFP-LC3tg/+	m	10 w	26.4		IHC
D469	26Q	B6CBAF1/OlaHsd x C57.B6/J_F1	ATN1-FL-26Qtg/+;GFP-LC3tg/+	m	10 w			IHC
D213	26Q	B6CBAF1/OlaHsd x C57.B6/J_F1	ATN1-FL-26Qtg/+;GFP-LC3tg/+	f	10 w	21.5		IHC
D489	26Q	B6CBAF1/OlaHsd x C57.B6/J_F1	ATN1-FL-26Qtg/+;GFP-LC3tg/+	f	10 w			IHC
D371	wt	B6CBAF1/OlaHsd x C57.B6/J_F1	ATN1-FL-65Q+/+;GFP-LC3tg/+	m	10 w	27.1		IHC
D427	wt	B6CBAF1/OlaHsd x C57.B6/J_F1	ATN1-FL-65Q+/+;GFP-LC3tg/+	m	10 w			IHC
D444	wt	B6CBAF1/OlaHsd x C57.B6/J_F1	ATN1-FL-65Q+/+;GFP-LC3tg/+	m	10 w			IHC	(blood clumps in liver and lung before perfusion)
D375	wt	B6CBAF1/OlaHsd x C57.B6/J_F1	ATN1-FL-65Q+/+;GFP-LC3tg/+	f	10 w	21.1		IHC
D362	wt	B6CBAF1/OlaHsd x C57.B6/J_F1	ATN1-FL-65Q+/+;GFP-LC3tg/+	f	10 w	15.67		IHC
D498	wt	B6CBAF1/OlaHsd x C57.B6/J_F1	ATN1-FL-65Q+/+;GFP-LC3tg/+	f	10 w			IHC
D273	65Q	B6CBAF1/OlaHsd x C57.B6/J_F1	ATN1-FL-65Qtg/+;GFP-LC3tg/+	m	3 w	7.2		IHC
D367	65Q	B6CBAF1/OlaHsd x C57.B6/J_F1	ATN1-FL-65Qtg/+;GFP-LC3tg/+	m	3 w			IHC
D376	65Q	B6CBAF1/OlaHsd x C57.B6/J_F1	ATN1-FL-65Qtg/+;GFP-LC3tg/+	m	3 w			IHC
D259	65Q	B6CBAF1/OlaHsd x C57.B6/J_F1	ATN1-FL-65Qtg/+;GFP-LC3tg/+	f	3 w			IHC
D269	65Q	B6CBAF1/OlaHsd x C57.B6/J_F1	ATN1-FL-65Qtg/+;GFP-LC3tg/+	f	3 w	7		IHC
D274	65Q	B6CBAF1/OlaHsd x C57.B6/J_F1	ATN1-FL-65Qtg/+;GFP-LC3tg/+	f	3 w	7.5		IHC
D208	26Q	B6CBAF1/OlaHsd x C57.B6/J_F1	ATN1-FL-26Qtg/+;GFP-LC3tg/+	m	3 w			IHC
D475	26Q	B6CBAF1/OlaHsd x C57.B6/J_F1	ATN1-FL-26Qtg/+;GFP-LC3tg/+	m	3 w	8.6		IHC
D473	26Q	B6CBAF1/OlaHsd x C57.B6/J_F1	ATN1-FL-26Qtg/+;GFP-LC3tg/+	f	3 w	8.7		IHC
D232	wt	B6CBAF1/OlaHsd x C57.B6/J_F1	ATN1-FL-26Q+/+;GFP-LC3tg/+	m	3 w			IHC
D364	wt	B6CBAF1/OlaHsd x C57.B6/J_F1	ATN1-FL-65Q+/+;GFP-LC3tg/+	m	3 w			IHC
D379	wt	B6CBAF1/OlaHsd x C57.B6/J_F1	ATN1-FL-65Q+/+;GFP-LC3tg/+	m	3 w			IHC
D270	wt	B6CBAF1/OlaHsd x C57.B6/J_F1	ATN1-FL-65Q+/+;GFP-LC3tg/+	f	3 w	8		IHC
D268	wt	B6CBAF1/OlaHsd x C57.B6/J_F1	ATN1-FL-65Q+/+;GFP-LC3tg/+	f	3 w	7.8		IHC
D256	wt	B6CBAF1/OlaHsd x C57.B6/J_F1	ATN1-FL-65Q+/+;GFP-LC3tg/+	f	3 w			IHC
D443	wt	B6CBAF1/OlaHsd x C57.B6/J_F1	ATN1-FL-65Q+/+;GFP-LC3+/+	m	3 w			qPCR - cerebellum
D462	wt	B6CBAF1/OlaHsd x C57.B6/J_F1	ATN1-FL-26Q+/+;GFP-LC3+/+	m	3 w			qPCR - cerebellum
D494	wt	B6CBAF1/OlaHsd x C57.B6/J_F1	ATN1-FL-65Q+/+;GFP-LC3+/+	m	3 w			qPCR - cerebellum
D439	wt	B6CBAF1/OlaHsd x C57.B6/J_F1	ATN1-FL-65Q+/+;GFP-LC3+/+	f	3 w			qPCR - cerebellum
D442	wt	B6CBAF1/OlaHsd x C57.B6/J_F1	ATN1-FL-65Q+/+;GFP-LC3+/+	f	3 w			qPCR - cerebellum
D461	wt	B6CBAF1/OlaHsd x C57.B6/J_F1	ATN1-FL-65Q+/+;GFP-LC3+/+	f	3 w			qPCR - cerebellum
D541	26Q	B6CBAF1/OlaHsd x C57.B6/J_F1	ATN1-FL-26Qtg/+;GFP-LC3+/+	m	3 w			qPCR - cerebellum
D478	26Q	B6CBAF1/OlaHsd x C57.B6/J_F1	ATN1-FL-26Qtg/+;GFP-LC3+/+	m	3 w			qPCR - cerebellum
D480	26Q	B6CBAF1/OlaHsd x C57.B6/J_F1	ATN1-FL-26Qtg/+;GFP-LC3+/+	m	3 w			qPCR - cerebellum
D548	26Q	B6CBAF1/OlaHsd x C57.B6/J_F1	ATN1-FL-26Qtg/+;GFP-LC3+/+	f	3 w			qPCR - cerebellum
D74	26Q	B6CBAF1/OlaHsd x C57.B6/J_F1	ATN1-FL-26Qtg/+;GFP-LC3+/+	m	3 w			qPCR - cerebellum
D73	26Q	B6CBAF1/OlaHsd x C57.B6/J_F1	ATN1-FL-26Qtg/+;GFP-LC3+/+	m	3 w			qPCR - cerebellum
D451	65Q	B6CBAF1/OlaHsd x C57.B6/J_F1	ATN1-FL-65Qtg/+;GFP-LC3+/+	m	3 w			qPCR - cerebellum
D445	65Q	B6CBAF1/OlaHsd x C57.B6/J_F1	ATN1-FL-65Qtg/+;GFP-LC3+/+	m	3 w			qPCR - cerebellum
D454	65Q	B6CBAF1/OlaHsd x C57.B6/J_F1	ATN1-FL-65Qtg/+;GFP-LC3+/+	m	3 w			qPCR - cerebellum
D449	65Q	B6CBAF1/OlaHsd x C57.B6/J_F1	ATN1-FL-65Qtg/+;GFP-LC3+/+	f	3 w			qPCR - cerebellum
D499	65Q	B6CBAF1/OlaHsd x C57.B6/J_F1	ATN1-FL-65Qtg/+;GFP-LC3+/+	f	3 w			qPCR - cerebellum
D453	65Q	B6CBAF1/OlaHsd x C57.B6/J_F1	ATN1-FL-65Qtg/+;GFP-LC3+/+	f	3 w			qPCR - cerebellum
D411	wt	B6CBAF1/OlaHsd x C57.B6/J_F1	ATN1-FL-65Q+/+;GFP-LC3+/+	m	10 w			qPCR - cerebellum
D428	wt	B6CBAF1/OlaHsd x C57.B6/J_F1	ATN1-FL-65Q+/+;GFP-LC3+/+	m	10 w			qPCR - cerebellum
D495	wt	B6CBAF1/OlaHsd x C57.B6/J_F1	ATN1-FL-65Q+/+;GFP-LC3+/+	m	10 w			qPCR - cerebellum
D420	wt	B6CBAF1/OlaHsd x C57.B6/J_F1	ATN1-FL-65Q+/+;GFP-LC3+/+	f	10 w			qPCR - cerebellum
D422	wt	B6CBAF1/OlaHsd x C57.B6/J_F1	ATN1-FL-65Q+/+;GFP-LC3+/+	f	10 w			qPCR - cerebellum
D423	wt	B6CBAF1/OlaHsd x C57.B6/J_F1	ATN1-FL-65Q+/+;GFP-LC3+/+	f	10 w			qPCR - cerebellum
D467	26Q	B6CBAF1/OlaHsd x C57.B6/J_F1	ATN1-FL-26Qtg/+;GFP-LC3+/+	m	10 w			qPCR - cerebellum
D474	26Q	B6CBAF1/OlaHsd x C57.B6/J_F1	ATN1-FL-26Qtg/+;GFP-LC3+/+	m	10 w			qPCR - cerebellum
D479	26Q	B6CBAF1/OlaHsd x C57.B6/J_F1	ATN1-FL-26Qtg/+;GFP-LC3+/+	m	10 w			qPCR - cerebellum
D481	26Q	B6CBAF1/OlaHsd x C57.B6/J_F1	ATN1-FL-26Qtg/+;GFP-LC3+/+	m	10 w			qPCR - cerebellum
D545	26Q	B6CBAF1/OlaHsd x C57.B6/J_F1	ATN1-FL-26Qtg/+;GFP-LC3+/+	f	10 w			qPCR - cerebellum
D5	26Q	B6CBAF1/OlaHsd x C57.B6/J_F1	ATN1-FL-26Qtg/+;GFP-LC3+/+	m	10 w			qPCR - cerebellum
D412	65Q	B6CBAF1/OlaHsd x C57.B6/J_F1	ATN1-FL-65Qtg/+;GFP-LC3+/+	m	10 w			qPCR - cerebellum
D440	65Q	B6CBAF1/OlaHsd x C57.B6/J_F1	ATN1-FL-65Qtg/+;GFP-LC3+/+	m	10 w			qPCR - cerebellum
D504	65Q	B6CBAF1/OlaHsd x C57.B6/J_F1	ATN1-FL-65Qtg/+;GFP-LC3+/+	m	10 w			qPCR - cerebellum
D425	65Q	B6CBAF1/OlaHsd x C57.B6/J_F1	ATN1-FL-65Qtg/+;GFP-LC3+/+	f	10 w			qPCR - cerebellum
D448	65Q	B6CBAF1/OlaHsd x C57.B6/J_F1	ATN1-FL-65Qtg/+;GFP-LC3+/+	f	10 w			qPCR - cerebellum
D496	65Q	B6CBAF1/OlaHsd x C57.B6/J_F1	ATN1-FL-65Qtg/+;GFP-LC3+/+	f	10 w			qPCR - cerebellum
D452	wt	B6CBAF1/OlaHsd x C57.B6/J_F1	ATN1-FL-65Q+/+;GFP-LC3tg/+	m	3 w			WB
D457	wt	B6CBAF1/OlaHsd x C57.B6/J_F1	ATN1-FL-65Q+/+;GFP-LC3tg/+	m	3 w			WB
D458	wt	B6CBAF1/OlaHsd x C57.B6/J_F1	ATN1-FL-65Q+/+;GFP-LC3tg/+	m	3 w			WB
D485	26Q	B6CBAF1/OlaHsd x C57.B6/J_F1	ATN1-FL-26Qtg/+;GFP-LC3tg/+	m	3 w			WB
D492	26Q	B6CBAF1/OlaHsd x C57.B6/J_F1	ATN1-FL-26Qtg/+;GFP-LC3tg/+	m	3 w			WB
D543	26Q	B6CBAF1/OlaHsd x C57.B6/J_F1	ATN1-FL-26Qtg/+;GFP-LC3tg/+	m	3 w			WB
D418	65Q	B6CBAF1/OlaHsd x C57.B6/J_F1	ATN1-FL-65Qtg/+;GFP-LC3tg/+	m	3 w			WB
D447	65Q	B6CBAF1/OlaHsd x C57.B6/J_F1	ATN1-FL-65Qtg/+;GFP-LC3tg/+	m	3 w			WB
D456	65Q	B6CBAF1/OlaHsd x C57.B6/J_F1	ATN1-FL-65Qtg/+;GFP-LC3tg/+	m	3 w			WB
D472	wt	B6CBAF1/OlaHsd x C57.B6/J_F1	ATN1-FL-26Q+/+;GFP-LC3tg/+	m	14 w			WB
D555	wt	B6CBAF1/OlaHsd x C57.B6/J_F1	ATN1-FL-65Q+/+;GFP-LC3tg/+	m	14 w			WB
D556	wt	B6CBAF1/OlaHsd x C57.B6/J_F1	ATN1-FL-65Q+/+;GFP-LC3tg/+	m	14 w			WB
D559	26Q	B6CBAF1/OlaHsd x C57.B6/J_F1	ATN1-FL-26Qtg/+;GFP-LC3tg/+	m	14 w			WB
D488	26Q	B6CBAF1/OlaHsd x C57.B6/J_F1	ATN1-FL-26Qtg/+;GFP-LC3tg/+	m	14 w			WB
D491	26Q	B6CBAF1/OlaHsd x C57.B6/J_F1	ATN1-FL-26Qtg/+;GFP-LC3tg/+	m	14 w			WB
D493	65Q	B6CBAF1/OlaHsd x C57.B6/J_F1	ATN1-FL-65Qtg/+;GFP-LC3tg/+	m	14 w			WB
D501	65Q	B6CBAF1/OlaHsd x C57.B6/J_F1	ATN1-FL-65Qtg/+;GFP-LC3tg/+	m	14 w			WB
D421	65Q	B6CBAF1/OlaHsd x C57.B6/J_F1	ATN1-FL-65Qtg/+;GFP-LC3tg/+	m	14 w			WB
D6	26Q	C3;B6 x B6CBAF1/OlaHsd_F1	ATN1-FL-26Qtg/+	m	3w			qPCR - Regions
D7	wt	C3;B6 x B6CBAF1/OlaHsd_F1	ATN1-FL-26Q+/+	f	3w			qPCR - Regions
D22	65Q	C3;B6 x B6CBAF1/OlaHsd_F1	ATN1-FL-65Qtg/+	f	3w			qPCR - Regions
D11	26Q	C3;B6 x B6CBAF1/OlaHsd_F1	ATN1-FL-26Qtg/+	m	10w			qPCR - Regions
D17	65Q	C3;B6 x B6CBAF1/OlaHsd_F1	ATN1-FL-65Qtg/+	m	10 w			qPCR - Regions
D28	wt	C3;B6 x B6CBAF1/OlaHsd_F1	ATN1-FL-65Q+/+	m	10 w			qPCR - Regions
D30	wt	C3;B6 x B6CBAF1/OlaHsd_F1	ATN1-FL-65Q+/+	m	3 w			qPCR - Regions
D39	65Q	C3;B6 x B6CBAF1/OlaHsd_F1	ATN1-FL-65Qtg/+	m	3 w			qPCR - Regions
D71	26Q	C3;B6 x B6CBAF1/OlaHsd_F2	ATN1-FL-26Qtg/+	m	3 w			qPCR - Regions
D31	wt	C3;B6 x B6CBAF1/OlaHsd_F1	ATN1-FL-65Q+/+	f	10 w			qPCR - Regions
D12	26Q	C3;B6 x B6CBAF1/OlaHsd_F1	ATN1-FL-26Qtg/+	m	10 w			qPCR - Regions
D15	65Q	C3;B6 x B6CBAF1/OlaHsd_F1	ATN1-FL-65Qtg/+	f	10 w			qPCR - Regions
D32	wt	C3;B6 x B6CBAF1/OlaHsd_F1	ATN1-FL-65Q+/+	m	10w			qPCR - Regions
D38	65Q	C3;B6 x B6CBAF1/OlaHsd_F1	ATN1-FL-65Qtg/+	m	10 w			qPCR - Regions
D63	26Q	C3;B6 x B6CBAF1/OlaHsd_F2	ATN1-FL-26Qtg/+	f	10 w			qPCR - Regions
D29	wt	C3;B6 x B6CBAF1/OlaHsd_F1	ATN1-FL-65Q+/+	m	3 w			qPCR - Regions
D10	26Q	C3;B6 x B6CBAF1/OlaHsd_F1	ATN1-FL-26Qtg/+	m	3 w			qPCR - Regions
D18	65Q	C3;B6 x B6CBAF1/OlaHsd_F1	ATN1-FL-65Qtg/+	m	3 w			qPCR - Regions
